# Supplementary material for: Implementing a multisector public-private partnership to improve urban hypertension management in low-and middle- income countries
Source: BMC Public Health. 2022 Dec 19;22:2379. doi: 10.1186/s12889-022-14833-y (PMC9761621; doi:10.1186/s12889-022-14833-y)
Supplement: Supplementary file 2 — Additional file 2. Global Evaluation Requirements. [file 12889_2022_14833_MOESM2_ESM.xlsx]

## Sheet: Global Eval Requirements
Title of Document	BHBC Global Evaluation Requirements & Recommendations
Purpose of Document	The purpose of this document is to provide each in-country partner with information about what is required and what is recommended for ongoing monthly, quarterly reporting and end-of-project reporting. There are 5 required evaluation questions that must be answered. Under each question, there are either required and/or recommended indicators to monitor and report.
A Note About Data Sources	The data for inform these indicators may come from a variety of sources, including patient registry systems, hypertension registry systems, e-prescription systems, clinic paper-records, patient or clinician surveys and clinic audits.
"Core Cascade Indicators"
Required Key Evaluation Question	1a. To what extent are activities improving hypertension diagnosis in clinical settings? (Outcome)
Indicators	Definition	Significance	Study Design	Required?
Newly Diagnosed	Cumulative total number of patients NEWLY diagnosed with hypertension during the program period	This is a process measure that demonstrates how diagnosis improves within the clinics. It is a reflection of doctors accurately following HTN guidelines.	Cross-sectional / Longitundinal	Yes
Diagnosis Rate B - Monthly Reporting Period	# of documented newly diagnosed and registered patients per month / # of patients with documented systolic and diastolic BP values per month	This is a process measure that demonstrates how diagnosis improves within the clinics. It is a reflection of doctors accurately following HTN guidelines.	Cross-sectional / Longitundinal	Yes
Total Diagnosed - Quarterly	Cumulative total number of patients diagnosed with hypertension with at least one visit to the clinic during the program period	This is a process measure that demonstrates how diagnosis improves within the clinics. It is a reflection of doctors accurately following HTN guidelines.	Cross-sectional / Longitundinal	Yes
Diagnosis Rate B - Quarterly Reporting Period	# of documented newly diagnosed and registered patients per quarter / # of patients with documented systolic and diastolic BP values per quarter	This is a process measure that demonstrates how diagnosis improves within the clinics. It is a reflection of doctors accurately following HTN guidelines.	Cross-sectional / Longitundinal	Yes
Required Key Evaluation Question	1b. To what extent are activities improving hypertension treatment in clinical settings? (Outcome)
Indicators	Definition	Significance	Study Design	Required?
% Treated - Quarterly	Cumulative total number of documented patients prescribed medication treatment / Cumulative total number of patients diagnosed with hypertension	This is a process measure that demonstrates how provision of care improves within the clinics. It is a reflection of the use of HTN guidelines.	Cross-sectional / Longitundinal	Yes
Required Key Evaluation Question	1c. To what extent are activities improving hypertension control in clinical settings? (Outcome)
Indicators	Definition	Significance	Study Design	Required?
% Controlled - Quarterly	Cumulative number of patients prescribed medications that controlled BP at last known visit (assumes the patient has been diagnosed and has at least one follow-up visit, where BP was measured and documented) / Cumulative total number of documented patients prescribed medication treatment	This will demonstrate if diagnosed and treated HTN patients improve their BP as a result of the HTN care they have received.	Cross-sectional / Longitundinal	Yes
Net Systolic BP Change	Net change between average systolic BP measurement of last BP measure and average systolic BP measurement of prior measure; use first BP measure when diagnosed with HTN and most recent BP measure	This will demonstrate if diagnosed and treated HTN patients improve their BP as a result of the HTN care they have received.	Cohort / Longitudinal	Yes
"Quality Improvement Indicators"
Required Key Evaluation Question	3. How is the rate of patient follow-up changing? (Process & Outcome)
Indicators	Definition	Significance	Study Design	Required?
% Follow-up - Quarterly	Cumulative number of patients who attend a follow-up visit / cumulative total number of hypertensive patients with at least one visit during the program period	This will demonstrate how patient follow up improves over time, as a result of the HTN management support provided to patients.	Cross-sectional / Longitundinal	Yes
